# Supplementary material for: Genome-Wide Identification and Characterization of the OPR Gene Family in Wheat (Triticum aestivum L.)
Source: Int J Mol Sci. 2019 Apr 18;20(8):1914. doi: 10.3390/ijms20081914 (PMC6514991; doi:10.3390/ijms20081914)
Supplement: Supplementary file 1 [file ijms-20-01914-s001.zip]

Archive with 10 entries (9 files):
- Additional File/
- Additional File/Additional file 1:Table S1. Characteristics of the putative wheat OPR genes.pdf
- Additional File/Additional File 2:Table S2 The gene ID of Arabidopsis, maize and rice.pdf
- Additional File/Additional File 3:Table S3 Detail information of the conserved motifs of TaOPRs.pdf
- Additional File/Additional File 4:Table S4 Tandem duplicated TaOPR gene pairs..pdf
- Additional File/Additional File 5:Table S5 Segmentally duplicated TaOPR gene pairs..pdf
- Additional File/Additional File 6:Table S6 Analysis of cis-acting regulatory elements of TaOPRs promotors..xlsx
- Additional File/Additional File 7:Table S7 FPKM values of 46 TaOPR genes in five tissues (leaf, root, spike, stem and grain) in this study..pdf
- Additional File/Additional File 8:Table S8 FPKM values of 46 TaOPR genes under two abiotic stresses (drought and heat) in this study..pdf
- Additional File/Additional File 9:Table S9 The sequences of the qRT-PCR primers in this study.pdf
