# Supplementary material for: Genome-Wide Identification and Characterization of the OPR Gene Family in Wheat (Triticum aestivum L.)
Source: Int J Mol Sci. 2019 Apr 18;20(8):1914. doi: 10.3390/ijms20081914 (PMC6514991; doi:10.3390/ijms20081914)
Supplement: Supplementary file 1 [file ijms-20-01914-s001.zip › Additional File/Additional File 6:Table S6 Analysis of cis-acting regulatory elements of TaOPRs promotors..xlsx]

## Sheet: Sheet1
Additional File 6: Table S6 Analysis of cis-acting regulatory elements of TaOPRs promotors
	TATA-box	CAAT-box	A-box	AT-rich element	circadian	MSA-like	Skn-1_motif	GCN4_motif	CCGTCC-box	CAT-box	OCT	RY-element	HD-Zip 1	HD-Zip 2	as1	motif I	AC-II	ABRE	motif IIb	CE1	GARE-motif	P-box	TATC-box	TCA-element	TGA-element	AuxRR-core	TGA-box	O2-site	ERE	TGACG-motif	CGTCA-motif	TC-rich repeats	ARE	GC-motif	Box-W1	EIRE	AT-rich sequence	W box	box S	WUN-motif	C-repeat/DRE	HSE	MBS	CCAAT-box	MBSI	MRE	G-box	Sp1	GAG-motif
TaOPRI	6	6	1	0	1	0	1	2	1	2	0	1	1	1	0	0	1	5	1	0	0	0	0	2	2	1	0	3	0	5	5	0	5	2	0	0	0	0	1	1	0	0	5	2	1	0	5	5	0
TaOPRII	4	4	3	0	2	0	3	0	3	3	0	0	0	0	0	0	1	3	1	0	1	1	0	0	0	0	0	1	1	3	3	1	3	4	2	0	0	3	0	1	1	2	3	2	0	0	4	4	3
TaOPRIII	33	33	19	2	16	5	26	12	19	19	1	2	0	0	1	4	4	27	3	1	15	10	4	15	11	5	2	17	3	32	32	10	20	19	17	2	2	21	14	6	2	13	26	16	0	8	33	30	15
TaOPRIV	3	3	2	0	2	0	1	1	2	3	0	1	1	0	0	0	1	2	0	0	2	1	0	1	2	0	0	2	1	2	2	0	1	2	1	0	0	2	1	1	0	0	3	1	0	0	2	2	1
TaOPRV	2	2	0	0	1	0	2	2	0	0	0	0	0	0	0	0	0	0	0	0	1	1	2	2	2	0	0	1	1	2	2	0	1	1	2	1	0	2	0	0	0	1	2	2	1	1	2	2	0
In total	48	48	25	2	22	5	33	17	25	27	1	4	2	1	1	4	7	37	5	1	19	13	6	20	17	6	2	24	6	44	44	11	30	28	22	3	2	28	16	9	3	16	39	23	2	9	46	43	19
	transcription				cell cycle		development											hormone														abiotic/biotic stress
Functions	core promoter element around -30 of transcription start	common cis-acting element in promoter and enhancer regions	cis-acting regulatory element	binding site of AT-rich DNA binding protein (ATBP-1)	cis-acting regulatory element involved in circadian control	cis-acting element involved in cell cycle regulation	cis-acting regulatory element required for endosperm expression	cis-regulatory element involved in endosperm expression	cis-acting regulatory element related to meristem specific activation	cis-acting regulatory element related to meristem expression	cis-acting regulatory element related to meristem specific activation	cis-acting regulatory element involved in seed-specific regulation	element involved in differentiation of the palisade mesophyll cells	element involved in the control of leaf morphology development	cis-acting regulatory element involved in the root-specific expression	cis-acting regulatory element root specific	element conferring enhanced xylem expression and repressed phloem expression	cis-acting element involved in the abscisic acid responsiveness	abscisic acid responsive element	"cis-acting element associated to ABRE, involved in ABA responsiveness	gibberellin-responsive element	gibberellin-responsive element	cis-acting element involved in gibberellin-responsiveness	cis-acting element involved in salicylic acid responsiveness	auxin-responsive element	cis-acting regulatory element involved in auxin responsiveness	part of an auxin-responsive element	cis-acting regulatory element involved in zein metabolism regulation	ethylene-responsive element	cis-acting regulatory element involved in the MeJA-responsiveness	cis-acting regulatory element involved in the MeJA-responsiveness	cis-acting element involved in defense and stress responsiveness	cis-acting regulatory element essential for the anaerobic induction	enhancer-like element involved in anoxic specific inducibility	fungal elicitor responsive element	elicitor-responsive element	element for maximal elicitor-mediated activation (2copies)	wounding and pathogen responsievness	wounding and pathogen responsievness	wound-responsive element	regulatory element involved in cold- and dehydration-responsiveness	cis-acting element involved in heat stress responsiveness	MYB Binding Site	MYBHv1 binding site	MYB binding site involved in flavonoid biosynthetic genes regulation	MYB binding site involved in light responsiveness	cis-acting regulatory element involved in light responsiveness	light responsive element	part of a light responsive element
[truncated: 31 more columns]
